# Supplementary material for: Comparative Characterization of Key Volatile Compounds in Slow- and Fast-Growing Duck Raw Meat Based on Widely Targeted Metabolomics
Source: Foods. 2022 Dec 8;11(24):3975. doi: 10.3390/foods11243975 (PMC9778640; doi:10.3390/foods11243975)
Supplement: Supplementary file 1 [file foods-11-03975-s001.zip]

Archive with 2 entries (2 files):
- Table S1 & Figure S1.pdf
- Table S2.xlsx
