# Supplementary material for: Comparative Characterization of Key Volatile Compounds in Slow- and Fast-Growing Duck Raw Meat Based on Widely Targeted Metabolomics
Source: Foods. 2022 Dec 8;11(24):3975. doi: 10.3390/foods11243975 (PMC9778640; doi:10.3390/foods11243975)
Supplement: Supplementary file 1 [file foods-11-03975-s001.zip › Table S2.xlsx]

## Sheet: SG VS FG
Index	Formula	Compounds	Class I	Class II	CAS	SG1	SG2	SG3	SG4	SG5	SG6	FG1	FG2	FG3	FG4	FG5	FG6	VIP	p_value	Fold_Change	Log2FC	Type
MADP0028	C7H14N2O3	L-Theanine	Amino acid and Its metabolomics	Amino acids	3081-61-6	9	9	9	9	9	9	262800	138300	425100	206040	260420	1162800	1.7374	0.0465365	45471.5	15.4727	up
MEDP1402	C21H39NO5	Carnitine C14:1-OH	FA	CAR	-	9	9	12262	9	9	4201.1	143130	998120	211910	274600	100040	146240	1.5124	0.0770667	113.584	6.82762	up
MEDP1406	C21H39NO4	Carnitine C14:1	FA	CAR	-	30921	4819.2	25480	56189	40130	24099	432510	2189000	1032600	2448000	328370	901680	1.62087	0.0223284	40.3668	5.3351	up
MEDP1529	C25H47NO5	Carnitine C18:1-OH	FA	CAR	-	54200	8235.4	47124	31908	19848	28784	185630	3465000	415540	646730	204170	205600	1.50264	0.179747	26.9473	4.75207	up
MEDP1531	C25H49NO5	Carnitine C18-OH	FA	CAR	-	40069	16552	33706	20459	29324	32630	259720	2606800	233330	452020	131770	110230	1.48353	0.189874	21.9629	4.457	up
MEDP1398	C23H43NO4	Carnitine C16:1	FA	CAR	-	54035	31277	75921	61033	63284	49874	786170	2370900	1241400	1874400	370370	494090	1.65594	0.0176616	21.2785	4.41133	up
MEDP1428	C15H27NO4	Carnitine C8:1	FA	CAR	-	9	16655	9	9408.9	9	26369	78176	147700	225530	125330	110140	213890	1.30335	0.00169238	17.1706	4.10187	up
MEDP1525	C21H35NO6	Carnitine C14:2:DC	FA	CAR	-	92099	29593	79009	80751	99279	62183	728180	2102300	1182200	1614000	371580	405780	1.61299	0.0172877	14.4589	3.85388	up
MEDN0658	C16H30O4	Hexadecanedioic acid	FA	FFA	505-54-4	139720	156960	142480	139510	135870	127900	292700	1030800	3760600	2660500	1402200	2271400	1.57805	0.0179514	13.5537	3.76062	up
MEDP1656	C23H45NO5	Carnitine C16-OH	FA	CAR	195207-76-2	74183	14740	69053	41933	55986	39006	211470	2250100	345160	484030	184870	148470	1.4305	0.156658	12.2892	3.61932	up
MEDP1390	C25H47NO4	Carnitine C18:1	FA	CAR	-	904510	257890	872110	805880	1342400	589390	5234500	22503000	7081100	13652000	3361600	2785800	1.52678	0.044734	11.4451	3.51666	up
MADN0177	C3H7N3O2	Guanidineacetic Acid	Organic acid And Its derivatives	Organic acid And Its derivatives	352-97-6	686400	609140	616870	846630	420960	336330	7714500	4155100	11536000	9318300	3444300	3903600	1.67003	0.00663198	11.3959	3.51044	up
MADN0001	C2H5NO2	Glycine	Amino acid and Its metabolomics	Amino acids	56-40-6	86172	78696	50732	110060	71152	21306	679400	409310	1031000	923930	351610	301130	1.59526	0.00748797	8.84052	3.14413	up
MADP0492	C5H6N2O	2-pyrimidine methanol	Heterocyclic compounds	Heterocyclic compounds	42839-09-8	99908	89061	90809	70282	124660	53910	620170	693040	768120	906060	682960	681680	1.71319	9.5328e-06	8.23266	3.04136	up
MADN0223	C4H10O4	meso-Erythritol	Carbohydrates and Its metabolites	Sugars	149-32-6	48083	68685	84129	37016	64033	63976	525310	430130	533410	525390	316830	583780	1.71001	9.1102e-05	7.96577	2.99381	up
MADN0376	C4H8O3	(R)-3-Hydroxybutanoic acid	Organic acid And Its derivatives	Organic acid And Its derivatives	625-72-9	71792	92065	79204	51096	62005	77479	556040	504300	612250	657340	370130	664570	1.7261	0.000104934	7.75902	2.95587	up
MEDN1566	C18H34O4	Octadecanedioic acid	Organic acid And Its derivatives	Organic acid And Its derivatives	871-70-5	50427	69364	63559	49142	47713	52082	71170	244170	877890	551020	281110	421890	1.49223	0.0280473	7.36487	2.88066	up
MADP0091	C5H11NO2	5-Aminovaleric Acid	Amino acid and Its metabolomics	Amino acid derivatives	660-88-8	189240	315970	77950	185550	122620	94220	1445900	1656100	1334700	560020	585470	1278700	1.59385	0.00304615	6.96148	2.79939	up
MEDN1856	C14H28O3	(R)-3-Hydroxymyristic acid	Organic acid And Its derivatives	Organicacid and Its derivatives	28715-21-1	32645	18730	41661	17519	42294	16181	156090	317710	195430	260140	161930	81626	1.59742	0.00412622	6.93916	2.79476	up
MADN0080	C4H8O3	3-Hydroxybutyric acid	Organic acid And Its derivatives	Organic acid And Its derivatives	300-85-6	31149	71699	54608	34364	38751	44067	318840	236520	300080	332530	206430	350570	1.69981	7.20085e-05	6.35371	2.6676	up
MADP0508	C6H8N2O2	3-(imidazol-4-yl)propionic acid	Heterocyclic compounds	Heterocyclic compounds	1074-59-5	1049600	1734700	182390	296700	201720	1392900	5878500	3043000	5144200	3818300	8409900	3945200	1.46109	0.00211659	6.22459	2.63798	up
MEDP1407	C21H37NO4	Carnitine C14:2	FA	CAR	-	54828	23247	33988	43947	28251	18767	117030	206480	288830	334770	56474	164690	1.5384	0.0126781	5.75425	2.52463	up
MEDN0604	C14H26O4	Tetradecanedioic acid	FA	FFA	821-38-5	75111	75950	78139	74484	64015	66216	126070	279280	687940	575410	355190	438070	1.58593	0.0095425	5.67383	2.50432	up
MEDP1405	C21H41NO4	Carnitine C14:0	FA	CAR	-	282540	111860	509900	277410	526690	423080	1019800	4030800	2821000	2210400	930820	1075100	1.47432	0.0222114	5.67114	2.50364	up
MADP0208	C7H13NO2	Proline betaine	Organic acid And Its derivatives	Organic acid And Its derivatives	471-87-4	20931000	20326000	29436000	6940700	36782000	23417000	191690000	101180000	116310000	87090000	137330000	115530000	1.56598	0.000729518	5.43507	2.4423	up
MEDP1399	C23H41NO4	Carnitine C16:2	FA	CAR	-	47958	29211	55824	74155	71928	44285	221230	425460	331430	478120	131980	132590	1.5486	0.0117322	5.32164	2.41187	up
MADP0224	C4H9NO2	L-2-Aminobutyric acid	Organic acid And Its derivatives	Organic acid And Its derivatives	1492-24-6	164660	186570	132750	93165	112820	257710	1001000	645290	374570	1492000	336570	898960	1.53026	0.0157494	5.01057	2.32497	up
MADP0072	C21H27N7O14P2	Nicotinic Acid Adenine Dinucleotide	Nucleotide And Its metabolomics	Nucleotide and Its metabolomics	53-84-9	195710	194330	166900	281150	256200	81243	348450	604920	1303100	1088300	940440	1438800	1.51976	0.00613077	4.86929	2.28371	up
MEDP1318	C30H54NO7P	LPC(0:0/22:4)	GP	LPC	-	459770	511330	244470	136590	282670	166490	2732300	2056600	402680	1887300	720770	945440	1.37918	0.0251788	4.85482	2.27942	up
MEDP1319	C30H54NO7P	LPC(22:4/0:0)	GP	LPC	-	459770	511330	244470	136590	282670	166490	2732300	2056600	402680	1887300	720770	945440	1.37918	0.0251788	4.85482	2.27942	up
MEDP1084	C19H37NO4	Carnitine C12:0	FA	CAR	25518-54-1	12152	1999.6	2630.8	13246	15847	22307	30670	110810	71592	80379	5210.4	26096	1.10112	0.0461159	4.76307	2.25189	up
MEDP1526	C23H41NO5	Carnitine C16:2-OH	FA	CAR	-	52528	22604	37766	34770	19190	25767	57278	430910	153910	166710	49614	54685	1.30321	0.1006	4.74033	2.24499	up
MEDP1321	C30H52NO7P	LPC(0:0/22:5)	GP	LPC	-	802550	382830	460110	111800	333400	319560	3020400	2915200	652900	2497700	1377800	875670	1.37769	0.0169168	4.70477	2.23412	up
MEDN1267	C27H46NO7P	LPE(0:0/22:5)	GP	LPE	-	336750	192690	332300	51013	199260	80542	1678500	1666900	388040	895650	480500	434190	1.33396	0.0321643	4.64866	2.21681	up
MEDN1268	C27H46NO7P	LPE(22:5/0:0)	GP	LPE	-	336750	192690	332300	51013	199260	80542	1678500	1666900	388040	895650	480500	434190	1.33396	0.0321643	4.64866	2.21681	up
MEDN1269	C27H44NO7P	LPE(0:0/22:6)	GP	LPE	-	93626	55322	83837	17639	51596	17881	498370	440470	64880	270230	117500	91449	1.22656	0.0518642	4.63549	2.21272	up
MEDN1270	C27H44NO7P	LPE(22:6/0:0)	GP	LPE	-	93626	55322	83837	17639	51596	17881	498370	440470	64880	270230	117500	91449	1.22656	0.0518642	4.63549	2.21272	up
MEDN1069	C18H28O2	FFA(18:4)	FA	FFA	2012-14-8	5483	4721.3	5773.2	4051.8	8214.6	3186.3	5386.8	25137	34203	32146	20372	24023	1.44992	0.00684743	4.49465	2.16821	up
MEDP1419	C17H33NO4	Carnitine C10:0	FA	CAR	-	34927	27877	40935	33314	65417	64021	181550	167270	267220	304930	41725	96462	1.36343	0.0219734	3.97446	1.99076	up
MADP0086	C7H7NO2	Trigonelline	CoEnzyme and vitamins	CoEnzyme and vitamins	535-83-1	463400	475490	154080	200610	185130	378140	712960	973650	1241100	466440	693970	3251200	1.34205	0.0816236	3.95256	1.98279	up
MADN0472	C43H82NO8P	PE-NMe2(18:1(9Z)/18:1(9Z))	GP	PE	96687-22-8	18581	9529.8	14055	7061.1	8428	3650.3	44458	20485	35458	62612	45513	28039	1.47733	0.00356262	3.85881	1.94816	up
MADP0544	C6H11NO2	(+/-)-High Proline	Amino acid and Its metabolomics	Amino acid derivatives	56879-46-0	1239100	906020	867380	344820	303040	697960	2577500	1850000	2858200	1806400	2105500	5558200	1.4798	0.0148128	3.84455	1.94282	up
MEDN1446	C20H36O3	11-HEDE	FA	Oxidized lipids	5598-37-8	2147	2687.3	3036.7	946.07	3377.3	1352	4314	7047.4	4633.1	20781	3399	10199	1.32794	0.0700395	3.7186	1.89476	up
MEDN1447	C20H36O3	15-HEDE	FA	Oxidized lipids	77159-57-0	2147	2687.3	3036.7	946.07	3377.3	1352	4314	7047.4	4633.1	20781	3399	10199	1.32794	0.0700395	3.7186	1.89476	up
MADN0074	C4H9NO2	2-Aminoisobutyric Acid	Amino acid and Its metabolomics	Amino acid derivatives	62-57-7	74133	41175	53330	101460	47188	59381	85498	169460	182980	263280	256500	429770	1.46318	0.0160582	3.68359	1.88111	up
MEDP1386	C25H45NO5	Carnitine C18:2-OH	FA	CAR	-	159380	21112	102460	75465	88427	45369	149080	939670	238120	243790	126610	68468	1.04535	0.170026	3.58735	1.84292	up
MADN0208	C6H11NO4	DL-2-Methylglutamic acid	Amino acid and Its metabolomics	Amino acids	71-90-9	65291	33656	56164	67216	61668	41516	51662	195550	229130	175730	224980	288790	1.41234	0.00718707	3.58157	1.84059	up
MEDP1328	C28H54NO7P	LPC(20:2/0:0)	GP	LPC	-	540900	744880	619250	262920	622410	370170	2984700	2925300	684210	2235000	1254100	1184500	1.38238	0.0185822	3.56516	1.83397	up
MEDP1330	C28H54NO7P	LPC(0:0/20:2)	GP	LPC	-	540900	744880	619250	262920	622410	370170	2984700	2925300	684210	2235000	1254100	1184500	1.38238	0.0185822	3.56516	1.83397	up
MADN0245	C6H11NO4	2-Aminoadipic Acid	Organic acid And Its derivatives	Organic acid And Its derivatives	542-32-5	37858	55385	51025	63040	36437	25990	18018	163870	189890	184940	157010	215940	1.12448	0.0114318	3.4466	1.78517	up
MEDP1973	C7H14NO2+	D-Proline betaine	Amino acid and Its metabolomics	Amino acid derivatives	1195-94-4	2581400	2837100	3641600	1359300	4553800	3971100	12535000	6398300	10328000	5054300	9784500	19589000	1.41202	0.0157305	3.36191	1.74928	up
MEDN1277	C25H42NO7P	LPE(0:0/20:5)	GP	LPE	-	58801	21000	47434	8277.9	46631	14280	165080	262160	27796	98876	62463	37892	1.0337	0.0935349	3.33089	1.73591	up
MEDN1278	C25H42NO7P	LPE(20:5/0:0)	GP	LPE	-	58801	21000	47434	8277.9	46631	14280	165080	262160	27796	98876	62463	37892	1.0337	0.0935349	3.33089	1.73591	up
MEDP0495	C26H50NO7P	LPC(0:0/18:2)	GP	LPC	-	39067000	45683000	29623000	11619000	27254000	19783000	118090000	186880000	29470000	109640000	63873000	63520000	1.2784	0.03191	3.30276	1.72367	up
MEDP1341	C26H50NO7P	LPC(18:2/0:0)	GP	LPC	-	39067000	45683000	29623000	11619000	27254000	19783000	118090000	186880000	29470000	109640000	63873000	63520000	1.2784	0.03191	3.30276	1.72367	up
MADP0375	C12H20N4O3	His-Leu	Amino acid and Its metabolomics	Small Peptide	7763-65-7	564960	1722800	692000	381270	790110	1733200	3138800	5399600	3062100	2479400	3017800	2137500	1.43485	0.00331832	3.26888	1.7088	up
MEDN0538	C15H24N2O17P2	UDP-glucose	Nucleotide And Its metabolomics	Nucleotide and Its metabolomics	133-89-1	639890	307730	338590	372070	242830	290550	1195900	367360	1678700	1072500	1533300	1158300	1.40116	0.00642738	3.19669	1.67658	up
MEDN1087	C15H24N2O17P2	UDP-D-galactose	Nucleotide And Its metabolomics	Nucleotide and Its metabolomics	2956-16-3	639890	307730	338590	372070	242830	290550	1195900	367360	1678700	1072500	1533300	1158300	1.40116	0.00642738	3.19669	1.67658	up
MEDP1186	C6H9NO3	Methyl 2-pyrrolidone-5-carboxylate	Aldehyde,Ketones,Esters	Esters	4931-66-2	82603	160140	56639	142470	78840	186300	442180	305700	173800	559210	385850	387750	1.44175	0.00318889	3.18885	1.67304	up
MADP0453	C48H90NO7P	PC(P-18:1(11Z)/22:2(13Z,16Z))	GP	PC-P	-	6416.3	8887.7	16146	6407.4	3449.3	2914.8	14340	20718	27757	16323	24788	29055	1.42902	0.000984998	3.00716	1.5884	up
MADP0347	C5H14N4	Agmatine	Alcohol and amines	Polyamines	306-60-5	128740	155380	81940	29936	104010	65601	247710	154150	271760	173000	208470	607890	1.30236	0.0438263	2.94017	1.5559	up
MADP0108	C6H5N5O2	Isoxanthopterin	Pteridines and derivatives	Pteridines and derivatives	529-69-1	131360	132430	96213	125630	114750	97101	306370	231360	348610	261750	264420	634190	1.5765	0.0138687	2.9344	1.55307	up
MEDN1264	C27H48NO7P	LPE(0:0/22:4)	GP	LPE	-	361290	302930	413920	173590	245610	170980	1458400	1424400	202310	990380	263310	549570	1.03609	0.0656047	2.93012	1.55096	up
MEDN1265	C27H48NO7P	LPE(22:4/0:0)	GP	LPE	-	361290	302930	413920	173590	245610	170980	1458400	1424400	202310	990380	263310	549570	1.03609	0.0656047	2.93012	1.55096	up
MEDN1621	C6H8O7	Isocitric acid	Organic acid And Its derivatives	Organic acid And Its derivatives	320-77-4	16110	44271	26036	47808	43924	34738	29067	266500	99825	122330	53283	50733	1.07466	0.113467	2.92051	1.54622	up
MEDN0390	C20H30O2	EPA	FA	Oxidized lipids	10417-94-4	321720	278180	390310	143910	757940	171650	1852200	1832500	289580	929110	541350	454380	1.05055	0.0763683	2.8585	1.51526	up
MEDP1517	C17H31NO4	Carnitine C10:1	FA	CAR	-	33289	12086	40874	28293	26174	21181	39163	55042	138000	154560	24452	50392	1.16421	0.076812	2.85125	1.5116	up
MEDN0364	C23H48NO7P	LPE(18:0/0:0)	GP	LPE	-	1800800	1512000	1503000	849280	1945200	1204600	9519700	4657400	1015600	4974700	1475000	3291100	1.01836	0.0859811	2.82857	1.50007	up
MEDN1279	C23H48NO7P	LPE(0:0/18:0)	GP	LPE	-	1800800	1512000	1503000	849280	1945200	1204600	9519700	4657400	1015600	4974700	1475000	3291100	1.01836	0.0859811	2.82857	1.50007	up
MADP0193	C11H16N2O8	N-Acetyl-Asp-Glu	Amino acid and Its metabolomics	Small Peptide	3106-85-2	66222	25230	22426	82724	35584	6996.2	55040	71279	234340	131940	70108	110940	1.18331	0.0448985	2.81646	1.49388	up
MADP0616	C12H16N2O4S	Tyr-Cys	Amino acid and Its metabolomics	Small Peptide	-	53404	29677	45397	6296.8	89106	9898.8	140980	227660	23434	96900	69239	98884	1.00307	0.0581789	2.81075	1.49096	up
MADP0227	C2H8NO4P	O-Phosphorylethanolamine	GP	PE	1071-23-4	2756900	1681600	3875600	2562500	2693600	1618000	5621800	6985200	7621300	7094700	8020000	5991100	1.58767	6.78726e-06	2.72146	1.44438	up
MADN0159	C7H14N2O3	N-Acetylornithine	Amino acid and Its metabolomics	Amino acid derivatives	-	636220	2376100	1373100	1684500	1620200	791850	1263600	7244500	3152500	4935100	2603400	2394600	1.16166	0.055371	2.54584	1.34814	up
MEDP1855	C7H13NO4	DL-Aminopimelic acid	Organic acid And Its derivatives	Organic acid And Its derivatives	627-76-9	8542.5	15773	17679	14241	14772	17972	30822	37611	32923	24852	20045	79824	1.3644	0.048065	2.54078	1.34527	up
MEDP1367	C12H16N2O4	Ala-Tyr	Amino acid and Its metabolomics	Small Peptide	-	206620	967710	368150	270350	269930	1095000	1367100	2955100	910930	381530	906080	1442400	1.04726	0.08391	2.5059	1.32533	up
MADN0187	C4H9NO2	3-Aminoisobutanoic Acid	Amino acid and Its metabolomics	Amino acids	144-90-1	65182	71154	42295	59726	26484	47580	49902	96095	181820	139970	106720	207170	1.31343	0.0201011	2.502	1.32308	up
MEDP1933	C7H13NO2	Cyclopentylglycine	Amino acid and Its metabolomics	Amino acid derivatives	2521-84-8	2080700	1883500	875030	555310	931960	2335000	3637800	3155200	4195600	2153800	3396700	5112400	1.34911	0.0019787	2.49974	1.32178	up
MEDP1974	C7H13NO2	1-Methylpiperidine-2-carboxylic acid	Amino acid and Its metabolomics	Amino acid derivatives	7730-87-2	2080700	1883500	875030	555310	931960	2335000	3637800	3155200	4195600	2153800	3396700	5112400	1.34911	0.0019787	2.49974	1.32178	up
MADP0077	C11H15N2O8P	Β-Nicotinamide Mononucleotide	Nucleotide And Its metabolomics	Nucleotide and Its metabolomics	1094-61-7	8266400	8044300	11047000	4491200	15045000	7885100	27913000	36463000	11345000	21004000	18425000	21553000	1.35011	0.00946617	2.49554	1.31935	up
MADN0618	C4H8O3	2-Methyllactic acid	Organic acid And Its derivatives	Organicacid and Its derivatives	594-61-6	710910	684330	719350	740850	738710	650500	1325500	1309300	2238100	2042000	1632900	2031600	1.66234	0.0012305	2.49241	1.31754	up
MEDN0531	C6H10O8	D-Glucarate	Carbohydrates and Its metabolites	Sugar acids	87-73-0	78146	63503	80036	51157	62432	50296	160290	186730	155030	165100	153130	140390	1.67037	5.10069e-07	2.49156	1.31705	up
MEDN1314	C6H10O8	Mucic Acid	Carbohydrates and Its metabolites	Sugar acids	526-99-8	78146	63503	80036	51157	62432	50296	160290	186730	155030	165100	153130	140390	1.67037	5.10069e-07	2.49156	1.31705	up
MADN0608	C4H8O3	2-Hydroxybutyric acid	Organic acid And Its derivatives	Organicacid and Its derivatives	600-15-7	701560	654340	750000	767400	744450	681540	1320300	1264300	2196400	2112700	1666100	2008500	1.64955	0.00139477	2.45815	1.29757	up
MADP0315	C8H9NO2	2-Phenylglycine	Amino acid and Its metabolomics	Amino acid derivatives	-	251630	217650	146170	53240	78335	280020	648810	510410	323000	585350	232430	186370	1.15791	0.0266846	2.4209	1.27554	up
MEDN0615	CH4NO5P	Carbamoyl phosphate	Organic acid And Its derivatives	Phosphoric acids	590-55-6	1014800	642520	1310600	968270	986580	707400	1641100	1932800	2464800	2858100	2572400	2125800	1.57348	0.000254813	2.41467	1.27183	up
MEDN1514	C9H7NO3	5-hydroxyindole-2-carboxylic acid	Heterocyclic compounds	Indole and Its derivatives	21598-06-1	9997.1	6422.5	7511.2	1957.2	4993.3	4658.7	11432	12503	4987.6	33306	13221	9655.4	1.06749	0.0962457	2.39463	1.2598	up
MEDP1942	C6H11NO3	N-Methy-4-Hydroxy-Proline	Amino acid and Its metabolomics	Amino acid derivatives	4252-82-8	215630	214560	174340	145950	169210	193360	418610	338990	490060	295750	320250	759550	1.508	0.0157561	2.35678	1.23681	up
MEDN1098	C6H12O3	2-ethyl-2-hydroxybutyric acid	Organic acid And Its derivatives	Organic acid And Its derivatives	3639-21-2	16484	37944	42173	16827	38127	33416	43225	81461	85257	44462	77227	100630	1.33729	0.00546333	2.33692	1.22461	up
MEDN0141	C9H12N2O5	2'-Deoxyuridine	Nucleotide And Its metabolomics	Nucleotide and Its metabolomics	951-78-0	11175	17926	20876	12187	16651	13221	30343	36110	26169	43030	40120	39149	1.57674	0.000136812	2.33518	1.22354	up
MADP0188	C20H31N4O16P	Cytidine 5'-monophosphate-N-acetylneuraminic acid（CMP-NANA）	Nucleotide And Its metabolomics	Nucleotide and Its metabolomics	3063-71-6	33396	23970	32890	54714	45466	33483	66103	110840	69525	65878	95360	105940	1.48947	0.00121294	2.29389	1.1978	up
MEDP1337	C26H54NO7P	LPC(18:0/0:0)	GP	LPC	-	8619400	7686000	7338200	5298500	8160100	5721600	25714000	21002000	9229400	19755000	10133000	11456000	1.35755	0.0219171	2.27185	1.18387	up
MEDN1078	C18H34O3	cis-EODA	FA	Oxidized lipids	2443-39-2	2061.5	7002.7	13619	7409.3	14050	4306.3	8669	18977	13732	31651	19663	17158	1.12956	0.0236099	2.26734	1.181	up
MEDN0573	C16H25N5O15P2	GDP-L-fucose	Nucleotide And Its metabolomics	Nucleotide and Its metabolomics	15839-70-0	86778	90011	64765	116080	47539	87388	198910	175160	158330	152030	145410	265230	1.50781	0.00148231	2.22322	1.15265	up
MEDP0177	C5H6N2O2	Thymine	Nucleotide And Its metabolomics	Nucleotide and Its metabolomics	65-71-4	128370	235540	159530	152560	156140	111550	319050	463400	359510	511160	186720	257310	1.42611	0.0104028	2.22229	1.15205	up
MADP0078	C7H15NO3	L-Carnitine	FA	CAR	541-15-1	1335800	900740	443030	171030	425820	775460	1524800	1580100	1275400	1402300	1122700	2042500	1.24849	0.0038368	2.20831	1.14294	up
MADN0121	C12H17N5O5	2-(Dimethylamino)Guanosine	Nucleotide And Its metabolomics	Nucleotide and Its metabolomics	2140-67-2	91404	116830	84005	98022	97241	72973	120640	262330	220280	195070	197700	227510	1.55662	0.00163777	2.18302	1.12633	up
MEDN0394	C20H36O2	FFA(20:2)	FA	FFA	2091-39-6	13410	11362	17260	5352.2	24997	8058.5	30645	44639	22387	30829	30870	15458	1.21159	0.0108506	2.1734	1.11996	up
MEDP1954	C12H17N5O5	N6-(2-Hydroxyethyl)adenosine	Nucleotide And Its metabolomics	Nucleotide and Its metabolomics	4338-48-1	372160	477510	423400	401990	438810	378290	591590	1384200	920740	708200	710880	1092900	1.52316	0.00981826	2.17021	1.11783	up
MEDN1805	C16H30O2	FFA(16:1)	FA	FFA	373-49-9	4412800	3667700	5470400	3913900	6698400	2795800	4802700	11659000	9835600	15003000	11045000	6127500	1.28285	0.0169355	2.16895	1.117	up
MEDP0240	C8H11NO3	Pyridoxine	CoEnzyme and vitamins	CoEnzyme and vitamins	65-23-6	177620	124160	759110	114850	183480	211750	1066100	429550	419290	200780	611970	673520	1.05056	0.0818817	2.16504	1.11439	up
MEDP0611	C8H11N3O3	N-Acetyl-L-Histidine	Amino acid and Its metabolomics	Amino acid derivatives	2497/2/1	11274000	30210000	20406000	5857900	17505000	25699000	44262000	65128000	30666000	36812000	34062000	29188000	1.22631	0.0101448	2.16416	1.11381	up
MADN0318	C6H5NO3	3-Hydroxypicolinic acid	Heterocyclic compounds	Pteridines and derivatives	874-24-8	162770	102370	253480	90042	128170	77271	402710	321630	259280	240490	285470	238880	1.39062	0.00179755	2.14771	1.1028	up
MADP0104	C4H9NO2	γ-Aminobutyric Acid	Amino acid and Its metabolomics	Amino acid derivatives	-	249640	416000	289140	245150	303470	226360	634340	556770	618170	421550	587690	790890	1.54318	0.000544799	2.08665	1.06119	up
MEDP0876	C8H13NO6	O-Succinyl-L-Homoserine	Amino acid and Its metabolomics	Amino acid derivatives	1492-23-5	54802	45120	87776	29420	106230	49955	160200	183750	79137	178770	113700	57395	1.10845	0.0287215	2.07058	1.05003	up
MADP0485	C4H9NO2	N-Ethylglycine	Amino acid and Its metabolomics	Amino acid derivatives	627-01-0	43156000	36136000	46375000	32539000	39571000	44492000	72957000	78225000	90527000	88260000	85470000	85184000	1.68339	3.17517e-07	2.06639	1.04711	up
MADP0506	C5H4ClN5	2-amino-6-chloropurine	Nucleotide And Its metabolomics	Nucleotide and Its metabolomics	10310-21-1	509800	418980	2717200	382970	540920	689520	3211700	1237500	1382100	636270	1968000	2414400	1.01962	0.10814	2.06297	1.04472	up
MADN0163	C5H8N2O5	Ureidosuccinic acid	Organic acid And Its derivatives	Organic acid And Its derivatives	923-37-5	72621	29138	44971	34520	34633	17005	49973	86461	131130	94352	38682	79131	1.19713	0.0296426	2.05991	1.04258	up
MADP0269	C4H9NO2	N-Methylalanine	Amino acid and Its metabolomics	Amino acid derivatives	3913-67-5	44559000	38614000	48256000	34821000	40528000	47730000	75713000	82108000	95913000	91999000	88917000	88633000	1.68664	5.46503e-07	2.05606	1.03988	up
MEDP0176	C10H14N2O5	Thymidine	Nucleotide And Its metabolomics	Nucleotide and Its metabolomics	50-89-5	123910	133600	125220	33212	106130	95151	295430	134640	147530	226010	172150	288920	1.20136	0.0113602	2.04898	1.03491	up
MADP0320	C11H14N4O5	1-Methylinosine	Nucleotide And Its metabolomics	Nucleotide and Its metabolomics	2140-73-0	2157500	2329300	2326600	2580600	2506800	2345800	2647100	6122700	5305800	4419000	3971800	6633100	1.47871	0.00894683	2.04256	1.03038	up
MADP0177	C3H5NO3	N-Formylglycine	Amino acid and Its metabolomics	Amino acids	2491-15-8	70348000	58920000	73249000	54304000	65127000	70618000	115260000	126870000	145370000	141230000	133210000	131950000	1.69157	5.53373e-07	2.02231	1.016	up
MEDN0494	C20H32O4	8,15-Dihete	FA	FFA	80234-65-7	571500	362090	624840	453080	870640	315980	566190	1157500	1172400	1630800	1272900	651880	1.20457	0.0198494	2.01733	1.01244	up
MEDP2260	C15H24N2O2	(+)-13α-hydroxyrupanine	Aldehyde,Ketones,Esters	Ketones	15358-48-2	88137	85763	99538	118320	118670	123100	54729	46139	50649	29741	64247	66922	1.52813	0.000131488	0.493154	-1.01989	down
MEDP0545	C4H7NO	2-Pyrrolidinone	Heterocyclic compounds	Heterocyclic compounds	616-45-5	5846800	5808900	4416700	6502500	5507300	6574500	3827200	2555400	2224900	1837600	2400200	4177200	1.49528	0.000176788	0.491175	-1.02569	down
MADP0138	C8H15NO3	N-Acetyl-L-Leucine	Amino acid and Its metabolomics	Amino acid derivatives	1188-21-2	732860	1152000	1201400	1166800	963810	710060	525790	503720	469500	514290	411630	468870	1.56589	0.00224402	0.488246	-1.03432	down
MADP0560	C9H19N5O3	Ala-Arg	Amino acid and Its metabolomics	Small Peptide	16709-12-9	1556400	830040	1871200	1409300	1938900	917780	1014200	450490	1104000	389760	774610	422530	1.25675	0.0119211	0.487538	-1.03641	down
MEDP1968	C10H22N2O4	L-Lysine-Butanoic Acid	Amino acid and Its metabolomics	Amino acid derivatives	80407-71-2	11352000	17944000	3695000	23756000	10420000	15379000	501100	358370	5146200	715400	2475200	29806000	1.06541	0.222613	0.472491	-1.08164	down
MEDP1512	C14H20N2O3	Phe-Val	Amino acid and Its metabolomics	Small Peptide	-	321510	177220	404080	366520	463040	382760	133340	107500	264720	100780	309710	76338	1.27598	0.00764585	0.469185	-1.09177	down
MADP0010	C5H11NO2S	L-Methionine	Amino acid and Its metabolomics	Amino acids	63-68-3	2599100	3100800	2782700	2943000	2926400	1333300	755310	1104800	1101800	1411100	2050100	913210	1.38821	0.00204883	0.467719	-1.09628	down
MEDP1429	C12H21NO6	Carnitine C5:DC	FA	CAR	-	405600	476440	1786000	639160	1450200	512800	598620	625290	381130	204030	344120	279050	1.01974	0.108538	0.461508	-1.11557	down
MADN0012	C6H12N2O3	Ala-Ala	Amino acid and Its metabolomics	Small Peptide	1948-31-8	258880	117690	309560	144700	294650	123990	145880	77309	105580	54836	154630	36447	1.19091	0.0271496	0.459941	-1.12048	down
MEDP1509	C10H18N2O5S	Glu-Met	Amino acid and Its metabolomics	Small Peptide	4423-22-7	775370	866290	300580	409440	506200	550080	119550	240040	175020	408450	311980	257230	1.27451	0.0138432	0.443746	-1.17219	down
MEDP1511	C10H18N2O5S	Met-Glu	Amino acid and Its metabolomics	Small Peptide	14517-44-3	775370	866290	300580	409440	506200	550080	119550	240040	175020	408450	311980	257230	1.27451	0.0138432	0.443746	-1.17219	down
MADN0007	C6H10O5	3-Hydroxy-3-Methylpentane-1,5-Dioic Acid	Amino acid and Its metabolomics	Amino acid derivatives	503-49-1	91404	49540	79621	58559	132290	98805	37726	44076	35124	50731	38081	20482	1.39936	0.00993764	0.443378	-1.17339	down
MEDP1682	C17H25N3O4	Leu-Gly-Phe	Amino acid and Its metabolomics	Small Peptide	-	65835	47003	108000	99879	110140	78123	27322	20212	98059	21716	39874	18139	1.27309	0.0161974	0.442693	-1.17562	down
MEDP1441	C12H21NO4	Carnitine C5:1	FA	CAR	-	153440	166540	199070	331540	212170	256650	89395	80331	66235	99006	56263	183530	1.38502	0.00428717	0.435619	-1.19886	down
MADN0186	C5H6O6	4-Hydroxy-2-Oxoglutaric Acid	Organic acid And Its derivatives	Organic acid And Its derivatives	1187-99-1	96493	62500	113080	129400	184440	138340	43926	48147	53565	55973	59648	49231	1.50261	0.00897098	0.428704	-1.22195	down
MADP0195	C13H15NO2	Securinine	Amino acid and Its metabolomics	Amino acid and Its metabolomics	5610-40-2	34595000	35083000	33616000	35443000	35076000	40327000	15993000	13028000	15295000	10406000	15107000	20850000	1.64954	9.27121e-07	0.423457	-1.23971	down
MEDP0087	C9H19N3O3	L-Alanyl-L-Lysine	Amino acid and Its metabolomics	Amino acid derivatives	6366-77-4	1548200	2148200	1065900	1359900	1221100	1248200	614020	593580	779770	502500	440950	703830	1.5417	0.00243127	0.423052	-1.24109	down
MADN0230	C5H8O5	D-Ribono-1,4-lactone	Carbohydrates and Its metabolites	Sugar acids	-	782440	924510	859730	1043200	925240	743450	342650	335070	440770	306810	483780	302240	1.66593	6.14057e-06	0.418924	-1.25524	down
MEDP1196	C10H17N3O2S	Biotinamide	Alcohol and amines	Polyamines	6929-42-6	261250	229150	236200	392000	266150	325010	122140	82913	79503	133930	49955	238240	1.36438	0.00116749	0.413322	-1.27466	down
MADN0527	C6H14O6	L-Iditol	Carbohydrates and Its metabolites	Carboxylic acids and derivatives	488-45-9	215070	278020	290180	267010	241770	224470	77731	69224	118840	88436	127090	137150	1.60179	4.9498e-06	0.407823	-1.29399	down
MADP0007	C6H13N3O3	L-Citrulline	Amino acid and Its metabolomics	Amino acids	372-75-8	2547000	3126200	1541200	2581200	2670700	1546200	380070	1105300	1084200	974570	1005300	1142400	1.39775	0.00206829	0.406197	-1.29975	down
MEDP2298	C10H9NO2	Indole-3-acetic acid	Heterocyclic compounds	Indole and Its derivatives	87-51-4	72840	46842	35300	68960	11397	34801	10684	17163	22060	13683	12814	33236	1.04885	0.0358098	0.405864	-1.30093	down
MEDP1507	C13H17N3O4	Phe-Asn	Amino acid and Its metabolomics	Small Peptide	-	49057	22150	82168	19035	61501	61046	25898	3779.8	41794	25182	18126	3479.7	1.03602	0.0352431	0.400938	-1.31855	down
MADN0174	C6H10O6	Gluconolactone	Carbohydrates and Its metabolites	Sugar acids	90-80-2	152080	154000	185680	365670	306870	86457	53289	57906	149360	51706	93734	93334	1.25215	0.0327316	0.399221	-1.32474	down
MADN0200	C8H15N3O4	Ala-Gln	Amino acid and Its metabolomics	Small Peptide	39537-23-0	651220	397640	907230	447290	663490	477440	323500	137610	374220	137120	293020	143690	1.41378	0.00404767	0.397584	-1.33067	down
MADP0503	C6H9N3O	4-Amino-5-hydroxymethyl-2-methylpyrimidine	Heterocyclic compounds	Heterocyclic compounds	73-67-6	431370	500630	298500	647210	347220	465580	64012	154920	239350	78291	152650	372190	1.30755	0.00271815	0.394503	-1.34189	down
MADP0614	C13H17N3O5	Tyr-Asn	Amino acid and Its metabolomics	Small Peptide	151145-11-8	60870	65376	58501	75421	88525	66380	16337	30288	19566	39948	19889	36575	1.52526	4.36285e-05	0.391746	-1.35201	down
MEDP1424	C16H31NO4	Carnitine C9:0	FA	CAR	-	55833	144150	241370	111760	191100	80394	43277	26823	103630	22911	69013	54362	1.21265	0.0309051	0.388083	-1.36556	down
MEDP1870	C12H25N3O3	Ile-Lys	Amino acid and Its metabolomics	Small Peptide	-	257720	183200	378480	419830	451990	304180	116030	154340	188060	76841	93982	120400	1.48321	0.00295663	0.375691	-1.41238	down
MEDP1453	C23H36O4	MG(0:0/20:5/0:0)	GL	MG	-	10921	2212.6	12918	12084	13177	6076.7	912.49	1397.6	14035	451.02	2980.8	1522.2	1.13795	0.0574828	0.371134	-1.42999	down
MEDP1454	C23H36O4	MG(20:5/0:0/0:0)	GL	MG	-	10921	2212.6	12918	12084	13177	6076.7	912.49	1397.6	14035	451.02	2980.8	1522.2	1.13795	0.0574828	0.371134	-1.42999	down
MADN0046	C6H14O6	D-Sorbitol	Carbohydrates and Its metabolites	Sugar Alcoholss	50-70-4	132590	328520	267090	290300	326030	218370	73079	77063	73079	87852	165860	95198	1.5254	0.00168162	0.36607	-1.44981	down
MEDP1177	C5H11NO2	N-Methyl-α-aminoisobutyric acid	Amino acid and Its metabolomics	Amino acid derivatives	2566-34-9	7411400	15138000	3536600	20012000	8595000	17770000	396690	338670	4568800	722770	2168100	18218000	1.11852	0.0767787	0.364504	-1.45599	down
MADP0573	C8H16N4O3	Nα-Acetyl-L-Arginine	Amino acid and Its metabolomics	Amino acid derivatives	155-84-0	62110	89901	37128	66103	65993	86198	11688	36736	13958	44826	27485	12675	1.38339	0.00142224	0.361699	-1.46714	down
MADP0613	C9H16N2O6	Thr-Glu	Amino acid and Its metabolomics	Small Peptide	54532-73-9	81442	75609	116100	117450	245820	120790	31437	36823	48093	20212	97973	37912	1.40196	0.0224452	0.359807	-1.4747	down
MEDP1888	C9H18N2O4	Ser-Leu	Amino acid and Its metabolomics	Small Peptide	6665-16-3	1848800	1052600	2778100	1472800	2456700	1601000	737740	348690	1299100	319700	896670	372400	1.39716	0.0041286	0.354532	-1.49601	down
MEDP0654	C8H9NO	2-Phenylacetamide	Benzene and substituted derivatives	Benzene and substituted derivatives	103-81-1	44821	63070	59744	51703	58943	56952	13815	20627	23070	9514.3	32231	19065	1.57268	7.248e-06	0.352955	-1.50244	down
MADP0339	C15H22N2O3	Leu-Phe	Amino acid and Its metabolomics	Small Peptide	-	2041900	706890	2984600	2461400	2617100	1462100	600300	272100	1530900	413250	890880	407000	1.30655	0.00870719	0.335215	-1.57684	down
MEDP2182	C3H6N2	3-aminopropionitrile	Alcohol and amines	Amines	151-18-8	13303	25945	15430	33953	18473	14646	6652.9	4916.1	8565.4	8242.1	2761.2	8989.8	1.41137	0.00779134	0.329589	-1.60126	down
MEDP1455	C23H38O4	MG(20:4/0:0/0:0)	GL	MG	-	538590	233670	476450	303850	475300	266530	18086	23503	563070	31304	78107	36322	1.30392	0.035912	0.327055	-1.61239	down
MEDP1667	C14H18N2O5	Phe-Glu	Amino acid and Its metabolomics	Small Peptide	3617-45-6	2029600	1018400	3061300	2415100	3625000	1850800	831000	453120	1712900	251570	908370	393040	1.35263	0.00678369	0.324995	-1.62151	down
MADP0406	C10H20N2O4	Ile-Thr	Amino acid and Its metabolomics	Small Peptide	59652-61-8	1761900	634360	1798700	1317100	2476600	1037800	492950	331690	924480	207640	802390	173460	1.33723	0.0102006	0.32489	-1.62198	down
MADN0626	C6H14O12P2	1,6-Di-O-phosphono-D-fructose	Organic acid And Its derivatives	Organicacid and Its derivatives	488-69-7	300350	327710	332890	242630	312450	326290	97774	93833	149800	53677	114810	79437	1.62822	7.16263e-07	0.319885	-1.64437	down
MADP0428	C10H18N2O5	Val-Glu	Amino acid and Its metabolomics	Small Peptide	-	22482	17358	69986	154360	124010	84914	25048	15869	21985	25311	35207	19418	1.10763	0.0558943	0.301913	-1.7278	down
MADP0407	C10H20N2O4	Thr-Ile	Amino acid and Its metabolomics	Small Peptide	-	274680	166970	628830	705560	650050	468250	93846	80601	385760	80273	188480	39175	1.29744	0.0116525	0.299942	-1.73724	down
MADN0461	C9H18N2O3	Ile-Ala	Amino acid and Its metabolomics	Small Peptide	24787-73-3	293460	181070	420750	326870	495270	308000	83347	63938	172170	70364	150010	61851	1.52827	0.00186932	0.297064	-1.75115	down
MEDP1932	C8H14N2O2	Cyclo(Val-Ala)	Amino acid and Its metabolomics	Small Peptide	15136-27-3	222250	268570	224250	304940	265900	271000	20425	72409	99187	57843	85928	115790	1.48266	1.97412e-06	0.29005	-1.78563	down
MADN0562	C3H3BrO3	3-bromopyruvate	Organic acid And Its derivatives	Organicacid and Its derivatives	1113-59-3	64693	16451	185780	37142	29828	111900	12329	12430	22512	24111	13468	44095	1.0459	0.101004	0.289248	-1.78962	down
MADN0048	C6H12O6	D-Glucose	Carbohydrates and Its metabolites	Sugars	50-99-7	9067200	8580200	7042600	10222000	11124000	8729300	2144400	1024700	4648600	1451000	3929900	2555500	1.53281	1.2168e-05	0.287666	-1.79753	down
MEDP1919	C11H18N2O2	Cyclo(Pro-Leu)	Amino acid and Its metabolomics	Small Peptide	2873-36-1	12447	33609	11572	19990	9601.2	63358	1366.8	2623.2	1377.3	17043	8588.5	11348	1.13183	0.0881199	0.28123	-1.83018	down
MEDP1434	C11H19NO6	Carnitine C4:DC	FA	CAR	-	17891000	6657200	8530200	24451000	7860100	6998300	3667900	4965500	4630600	2317500	1819500	2720900	1.39538	0.0336034	0.277974	-1.84698	down
MADN0006	C11H12N2O2	L-Tryptophan	Amino acid and Its metabolomics	Amino acids	73-22-3	112770	47103	120800	99957	146210	62041	38118	17255	46095	12863	31991	15604	1.47533	0.00407892	0.274972	-1.86264	down
MADP0162	C9H18N2O3	Leu-Ala	Amino acid and Its metabolomics	Small Peptide	7298-84-2	1718200	1113400	2106400	1563400	3166000	1682700	400370	305710	986100	272650	793680	284410	1.51537	0.00320815	0.268096	-1.89918	down
MADP0045	CH4N2O	Urea	Alcohol and amines	Amines	57-13-6	2722900	1488200	2216800	2349100	1685300	1318300	781340	585020	669340	529180	246960	335590	1.54104	0.000778772	0.267171	-1.90417	down
MEDN1009	C8H8O3	3-Hydroxyphenylacetic acid	Organic acid And Its derivatives	Organic acid And Its derivatives	621-37-4	59908	74834	43650	40934	25855	72174	12150	11161	3407.7	8779.6	6085.7	42140	1.37376	0.00306719	0.263818	-1.92238	down
MADN0184	C4H10O4	Dl-Threitol	Carbohydrates and Its metabolites	Sugar Alcoholss	7493-90-5	359970	578370	509640	647420	418220	360440	95366	140190	128190	91422	152240	149770	1.6602	0.000584025	0.263452	-1.92439	down
MEDP1022	C13H18N2O4	Thr-Phe	Amino acid and Its metabolomics	Small Peptide	-	191050	114210	165060	238880	257980	96048	51161	34368	81271	23895	52267	33408	1.53964	0.00334605	0.259935	-1.94378	down
MADN0180	C9H10O3	(R)-2-Hydroxy-3-phenylpropionic acid	Organic acid And Its derivatives	Organic acid And Its derivatives	7326-19-4	201310	242490	102000	94208	82309	219990	91021	18918	22257	25685	15672	65878	1.38226	0.00839244	0.25409	-1.97659	down
MADP0394	C9H18N2O4	Ile-Ser	Amino acid and Its metabolomics	Small Peptide	6403-14-1	1055500	631520	686800	695200	1224500	384340	191250	95250	411090	115710	242200	113850	1.49746	0.00395435	0.249975	-2.00014	down
MADP0583	C3H9NO	Trimethylamine N-Oxide	Alcohol and amines	Amines	1184-78-7	7901600	6664600	3863900	6686200	3135500	2950500	610380	1783200	1443100	519250	886340	2437600	1.43818	0.00498901	0.246132	-2.0225	down
MEDN1717	C9H10O3	Tropine	Organic acid And Its derivatives	Organicacid and Its derivatives	529-64-6	70654	116890	23291	36623	22475	84047	34191	9916.5	6682.7	10556	10009	15604	1.32498	0.0341293	0.245661	-2.02526	down
MEDN1224	C12H24O17P2	Bis(1-inositol) -3,1'-phosphate 1-phosphate	Alcohol and amines	Alcohols	-	427280	511790	665600	957120	710800	842390	92760	85077	333110	141410	230740	124560	1.54716	0.000613824	0.244875	-2.02988	down
MADP0012	C5H9NO	L-Proline	Amino acid and Its metabolomics	Amino acids	147-85-3	476420000	703290000	572930000	795570000	620260000	374670000	125960000	142560000	119200000	161030000	137100000	180170000	1.66957	0.000710276	0.244422	-2.03256	down
MEDN1886	C9H10O3	(S)-2-Hydroxy-3-phenylpropanoic acid	Organic acid And Its derivatives	Organicacid and Its derivatives	20312-36-1	88863	109430	32870	44115	29281	85451	31650	10584	6838.2	9853.2	6818.2	29539	1.36245	0.0144775	0.244308	-2.03323	down
MADN0158	C9H10O4	3-(3-Hydroxyphenyl)-3-hydroxypropanoic acid	Organic acid And Its derivatives	Organic acid And Its derivatives	3247-75-4	283110	475950	412460	567220	299490	302490	75932	108470	72765	74947	88718	139800	1.63974	0.00116456	0.239513	-2.06183	down
MADP0379	C10H20N2O4	Thr-Leu	Amino acid and Its metabolomics	Small Peptide	50299-12-2	298930	193740	614580	496930	675200	410920	77358	49036	254170	82452	109800	71214	1.47994	0.0046125	0.23939	-2.06257	down
MEDP1423	C14H25NO6	Carnitine C7:DC	FA	CAR	-	14902	19987	81345	11690	63565	20749	10738	7414.7	15638	7193.1	5045.2	4394.7	1.26331	0.0750182	0.237581	-2.07351	down
MADN0577	C6H13O9P	D-inositol 4-phosphate	Alcohol and amines	Alcohols	142760-33-6	33109000	51412000	40864000	53117000	34704000	44216000	9001400	6110300	18882000	3947300	14131000	9072200	1.57168	2.67123e-05	0.237525	-2.07385	down
MEDP2132	C5H9NO2	1-amino-1-cyclobutane carboxylic acid	Amino acid and Its metabolomics	Amino acid derivatives	22264-50-2	214890000	330150000	252860000	420010000	271230000	166510000	56987000	62501000	53681000	70955000	56053000	83447000	1.6486	0.00198748	0.231706	-2.10963	down
MADN0508	C6H13NO4S	Morpholine ethanesulfonic acid	Organic acid And Its derivatives	Sulfonic acids	4432-31-9	252790	89089	158150	81931	228260	127250	82669	14875	14159	43049	27506	30832	1.464	0.00727867	0.227303	-2.13731	down
MADN0457	C11H22N2O3	Ile-Val	Amino acid and Its metabolomics	Small Peptide	41017-96-3	78373	27439	159810	137320	212170	80922	12042	13475	66030	22138	28676	12991	1.34903	0.019513	0.223196	-2.16362	down
MADN0349	C6H14NO8P	D-Glucosamine 6-Phosphate	Carbohydrates and Its metabolites	Phosphate sugars	3616-42-0	1012200	1864200	1768900	2261800	1313600	1600600	374910	239890	680970	132910	442160	268760	1.56806	0.000342001	0.217853	-2.19857	down
MEDN0338	C9H10O3	DL-3-Phenyllactic acid(Pla)	Organic acid And Its derivatives	Organic acid And Its derivatives	828-01-3	112730	136510	37981	43263	41527	82254	38596	8537.2	5874.2	13931	7796.1	22294	1.40805	0.016081	0.213594	-2.22705	down
MADP0132	C14H18N2O2	tryptophan betaine	Organic acid And Its derivatives	Organic acid And Its derivatives	487-58-1	2601900	3063200	4800500	1397300	4295700	4149200	1257700	624070	623600	376370	752810	588400	1.57833	0.00299056	0.207947	-2.26571	down
MADN0552	C6H13O9P	Inositol 1-phosphate	Alcohol and amines	Alcohols	573-35-3	46623000	85828000	68473000	97297000	55437000	78039000	13539000	7972200	31045000	4419800	21333000	10981000	1.53643	0.000239231	0.206835	-2.27345	down
MEDP1426	C13H23NO6	Carnitine C6:DC	FA	CAR	-	135630	125990	130180	93202	131170	147930	27026	9865.8	40368	20415	36294	22541	1.62118	2.24229e-06	0.204828	-2.28751	down
MEDP1097	C21H38O4	MG(18:2/0:0/0:0)	GL	MG	3443-82-1	447180	309040	947980	598970	1174900	289180	20408	21439	425300	90827	190720	19034	1.32618	0.0176403	0.20379	-2.29484	down
MEDN1221	C6H13O9P	D-Mannose 6-phosphate	Carbohydrates and Its metabolites	Phosphate sugars	3672-15-9	192200000	239920000	225950000	310490000	181000000	235030000	36187000	18269000	99514000	13433000	67009000	41110000	1.53651	2.02398e-05	0.198992	-2.32922	down
MEDP1918	C18H30O	Farnesylacetone	Aldehyde,Ketones,Esters	Ketones	-	603190	279670	1113500	462790	1346600	274250	6170.2	30639	508940	69763	167440	13086	1.27421	0.0298119	0.195107	-2.35766	down
MADN0054	C6H13O9P	D-Glucose 6-Phosphate	Carbohydrates and Its metabolites	Phosphate sugars	56-73-5	119240000	207060000	170970000	253270000	140500000	192700000	30236000	16503000	75859000	9304900	49557000	26981000	1.53308	0.000233641	0.192335	-2.37831	down
MADN0456	C15H22N2O3	Ile-Phe	Amino acid and Its metabolomics	Small Peptide	22951-98-0	200610	76526	570290	400600	614090	262890	90600	22302	113730	45984	79215	49341	1.3848	0.0205842	0.188786	-2.40517	down
MADP0374	C11H22N2O3S	Ile-Met	Amino acid and Its metabolomics	Small Peptide	42384-14-5	945900	380410	2108000	2964600	3148600	2283000	446500	164190	960680	128850	328590	170840	1.3566	0.0146755	0.18593	-2.42717	down
MADP0415	C11H22N2O3S	Leu-Met	Amino acid and Its metabolomics	Small Peptide	36077-39-1	774840	419030	2053400	2772500	2584400	2318400	249790	188820	778980	140940	292320	170900	1.43008	0.0119129	0.166788	-2.58392	down
MEDP0244	C20H32O	All-Trans-13,14-Dihydroretinol	CoEnzyme and vitamins	CoEnzyme and vitamins	115797-14-3	553860	337330	781720	606920	761300	494690	7254.8	11521	474790	27866	45379	22761	1.43389	0.00072378	0.166743	-2.58431	down
MEDN1880	C10H12O4	Hydroferulic acid	Organic acid And Its derivatives	Organicacid and Its derivatives	1135-23-5	33480	53605	30171	16578	13483	79450	5144.3	1078.3	807.84	2170.2	6701.4	21333	1.36339	0.0252998	0.1642	-2.60648	down
MEDN0334	C8H8O3	Mandelic Acid	Organic acid And Its derivatives	Organic acid And Its derivatives	90-64-2	61555	77267	34322	48070	20851	69858	16236	9	9	9	9	34744	1.29597	0.00290182	0.163553	-2.61217	down
MADP0385	C10H14N2O2	cyclo(pro-pro)	Amino acid and Its metabolomics	Small Peptide	-	264090	339020	264170	334930	250840	231080	40419	26515	30711	26851	55390	87640	1.65951	5.24581e-06	0.158851	-2.65425	down
MEDN1630	C10H10O4	Ferulic acid	Organic acid And Its derivatives	Organic acid And Its derivatives	537-98-4	44230	60120	30158	36330	16266	108510	8367.8	1937	9	9	9	33329	1.22609	0.0233856	0.147695	-2.7593	down
MADN0641	C10H19N3O4	Val-Gln	Amino acid and Its metabolomics	Small Peptide	42854-54-6	180740	81695	493760	785570	906050	435940	59165	37316	179240	25988	40153	31172	1.41031	0.0243429	0.129357	-2.95057	down
MADP0303	C5H6N2O2	Imidazoleacetic acid	Heterocyclic compounds	Indole and Its derivatives	645-65-8	251570	746130	126820	505390	133440	261240	87150	30858	9	77352	9	45809	1.02665	0.0295915	0.119129	-3.06941	down
MADP0392	C12H24N2O3	Ile-Leu	Amino acid and Its metabolomics	Small Peptide	26462-22-6	2455300	802190	10479000	11052000	9694400	5595000	903640	383990	1965800	441410	630020	404570	1.3809	0.0212797	0.118006	-3.08307	down
MEDP1228	C11H19NO6	Heterodendrin	Others	Others	66465-22-3	1661800	3032000	1707800	3063300	1767600	4947300	178460	423350	272700	232800	190560	606310	1.61038	0.00587141	0.117689	-3.08695	down
MADN0520	C7H4Cl2O3	3,5-Dichlorosalicylic acid	Organic acid And Its derivatives	Organicacid and Its derivatives	320-72-9	176000	336050	160170	209970	87924	129770	23261	8092.8	6155.1	9625.1	16406	65263	1.54277	0.00477585	0.117106	-3.09411	down
MADP0393	C12H24N2O3	Ile-Ile	Amino acid and Its metabolomics	Small Peptide	42537-99-5	2577200	914080	10875000	11190000	9404000	5987500	852260	338850	1891300	503710	635440	256220	1.4115	0.0187913	0.109353	-3.19293	down
MADP0387	C14H16N2O2	Cyclo(Phe-pro)	Amino acid and Its metabolomics	Small Peptide	14705-60-3	60156	104250	49698	27183	35476	98361	6933.6	5178.4	9	9617.9	9929.7	8399	1.15024	0.00783485	0.106812	-3.22686	down
MADP0554	C7H12N2O5	Asp-Ala	Amino acid and Its metabolomics	Small Peptide	13433-02-8	108060	151870	112790	158680	132440	88667	9	9	34907	9	9	44206	1.31024	1.64395e-05	0.10518	-3.24906	down
MADP0384	C11H22N2O3	Val-Leu	Amino acid and Its metabolomics	Small Peptide	3989-97-7	9570500	2761800	35869000	43048000	37110000	16358000	2378200	1376700	6117500	1236600	2395900	1142600	1.41114	0.0242104	0.101215	-3.30451	down
MADP0383	C12H24N2O3	Leu-Leu	Amino acid and Its metabolomics	Small Peptide	3303-31-9	3744500	1004800	10438000	12530000	13060000	6982500	824640	528790	1861600	479680	833500	261540	1.44606	0.0155931	0.100288	-3.31777	down
MEDP1931	C15H20N2O2	Cyclo(Tyr-Leu)	Amino acid and Its metabolomics	Small Peptide	82863-65-8	29145	53185	42749	33813	20218	44884	3093.9	4464.2	2043.4	518.78	2354.4	9431.5	1.5547	0.000673932	0.0977981	-3.35405	down
MADP0429	C11H22N2O3	Val-Ile	Amino acid and Its metabolomics	Small Peptide	20556-14-3	8881700	2577200	32982000	41320000	34939000	14175000	2067900	1186000	5599500	1054700	2214700	998340	1.41513	0.0260267	0.0972838	-3.36166	down
MEDP1930	C12H14N2O3	Cyclo(Tyr-Ala)	Amino acid and Its metabolomics	Small Peptide	21754-26-7	77707	158120	85169	112000	98019	113270	10150	3717.9	3412.5	2873.6	9061.1	29828	1.60392	0.00018026	0.0916413	-3.44786	down
MEDP1928	C10H16N2O2	Cyclo(Pro-Val)	Amino acid and Its metabolomics	Small Peptide	5654-87-5	36805	43224	19048	21866	1932.8	62536	2732.6	9	3538.4	6786.4	3724.2	9	1.12592	0.0224631	0.090607	-3.46423	down
MADP0373	C12H24N2O3	Leu-Ile	Amino acid and Its metabolomics	Small Peptide	36077-41-5	2722400	933030	10735000	14062000	12202000	6928500	745790	317460	1677600	472820	649490	291080	1.44072	0.0203051	0.0873053	-3.51779	down
MADP0083	C6H5NO2	Nicotinic Acid	CoEnzyme and vitamins	CoEnzyme and vitamins	59-67-6	3955200	10040000	1794700	405720	1297100	4543700	322070	222940	57766	155490	264840	900260	1.35767	0.0658026	0.0872812	-3.51818	down
MEDN1213	C9H10O3	2-(4-hydroxyphenyl) propionate	Benzene and substituted derivatives	Phenolic acids	938-96-5	40907	25613	38184	34654	11136	78215	950.42	4585.6	9	1335.1	3105.1	9913.1	1.26206	0.0120498	0.0870028	-3.52279	down
MADP0334	C8H16N2O3	Ala-Val	Amino acid and Its metabolomics	Small Peptide	3303-45-5	780520	435890	1639300	1469900	2267800	1098100	9	9	549540	9	9	9	1.48477	0.00524389	0.0714535	-3.80685	down
MEDP1926	C14H16N2O2	Cyclo(Pro-Phe)	Amino acid and Its metabolomics	Small Peptide	3705-26-8	167720	309050	192090	202940	126320	453730	17577	13299	6669.1	16007	23890	16647	1.67776	0.00574348	0.0648064	-3.94772	down
MADN0421	C7H6O4	2,6-Dihydroxybenzoic acid	Organic acid And Its derivatives	Organic acid And Its derivatives	303-07-1	209600	293400	157800	276340	213150	165810	2178.8	7467.1	9988.9	3489.5	31766	24130	1.6081	0.000191296	0.0600413	-4.0579	down
MADP0634	C11H20N2O5	Leu-Glu	Amino acid and Its metabolomics	Small Peptide	16364-31-1	110310	23278	274320	220020	253160	140280	50853	9	9	9	9	9	1.52369	0.0083859	0.0498332	-4.32675	down
MADN0518	C7H6O2S	2-thiophene acrylic acid	Heterocyclic compounds	Heterocyclic compounds	15690-25-2	178140	268290	157120	221380	194410	138330	4811.6	6589.6	14336	6153.4	17230	7260.7	1.70329	0.000188332	0.0487024	-4.35986	down
MADP0067	C4H5N3O	Cytosine	Nucleotide And Its metabolomics	Nucleotide and Its metabolomics	71-30-7	611480	840110	709990	961500	475720	544630	37489	53941	70303	9	9	9	1.29114	0.000250254	0.0390401	-4.6789	down
MEDP1076	C12H22O11	Kojibiose	Others	Others	2140-29-6	68883	67393	84965	201490	249350	334210	6165	7151.7	2124.9	9	9	9	1.43108	0.0150951	0.0153719	-6.02356	down
MEDN1757	C18H32O16	Isomaltotriose	Carbohydrates and Its metabolites	Sugars	3371-50-4	35391	24767	44013	92310	186300	106300	9	9	9	9	9	9	1.73621	0.0218275	0.000110411	-13.1448	down
MEDN1758	C18H32O16	dextrin	Carbohydrates and Its metabolites	Sugars	9004-53-9	35391	24767	44013	92310	186300	106300	9	9	9	9	9	9	1.73621	0.0218275	0.000110411	-13.1448	down
MADP0504	C30H52O26	D-Maltopentaose	Carbohydrates and Its metabolites	Sugars	34620-76-3	78890	51499	45699	116330	337820	44909	9	9	9	9	9	9	1.73579	0.059861	7.99826e-05	-13.61	down
MADN0060	C12H22O11	Maltose	Carbohydrates and Its metabolites	Sugars	69-79-4	107770	79900	97465	221720	267830	191200	9	9	9	9	9	9	1.74116	0.0036548	5.59073e-05	-14.1266	down
MEDP1929	C8H12N2O3	Cyclo(Ser-Pro)	Amino acid and Its metabolomics	Small Peptide	-	163300	190900	144190	254220	127120	166400	9	9	9	9	9	9	1.74108	0.000212086	5.16188e-05	-14.2417	down
MADN0370	C12H22O11	D-(+)-Cellobiose	Carbohydrates and Its metabolites	Sugars	528-50-7	902150	638650	968550	1532900	2502000	1923300	9	9	9	9	9	9	1.74194	0.00459116	6.37729e-06	-17.2586	down
MADN0061	C18H32O16	Maltotriose	Carbohydrates and Its metabolites	Sugars	1109-28-0	657530	584780	918160	1506200	3835500	1870200	9	9	9	9	9	9	1.74046	0.0258512	5.76162e-06	-17.4051	down
MADN0056	C12H22O11	Lactose	Carbohydrates and Its metabolites	Sugars	63-42-3	1046600	814720	1148300	2053900	2426100	2186000	9	9	9	9	9	9	1.74217	0.00222794	5.58104e-06	-17.451	down
MADN0057	C12H22O11	Lactulose	Carbohydrates and Its metabolites	Sugars	4618-18-2	1097200	821250	1186200	1998300	2680600	2183900	9	9	9	9	9	9	1.74223	0.00258256	5.41763e-06	-17.4939	down
